# Supplementary material for: The effects of a dopamine agonist (apomorphine) on experimental and spontaneous pain in patients with chronic radicular pain: A randomized, double-blind, placebo-controlled, cross-over study
Source: PLoS One. 2018 Apr 5;13(4):e0195287. doi: 10.1371/journal.pone.0195287 (PMC5886417; doi:10.1371/journal.pone.0195287)
Supplement: S1 File — (XLS) [file pone.0195287.s003.xls]

## Sheet: randomization
	0 = placebo
	1 = Apomorphine
subject_N	Visit 1	Visit 2
1	1	0
2	0	1
5	0	1
6	1	0
7	1	0
9	1	0
12	0	1
11	0	1
14	0	1
17	1	0
18	0	1
19	1	0
20	1	0
21	0	1
22	0	1
23	0	1
24	1	0
25	1	0
26	0	1
27	0	1
28	1	0
29	0	1
30	0	1
31	0	1
32	0	1
33	1	0
34	0	1
35	1	0
36	1	0
37	0	1
38	1	0
39	1	0
40	0	1
41	1	0
42	0	1
43	0	1
44	0	1
45	1	0

## Sheet: first session
	1=female						CPT		ICE			CPT		ICE			CPT		ICE			CPT		ICE
	2=male					F = first session					F = first session					F = first session					F = first session
						B = baseline					10 = min after injection					55 = min after injection					100 = min after injection
subject_N	sex	age	Pain_duration	Spon_NPS		F_B_Spon_NPS	F_B_CPT_Thres	F_B_CPT_Tol	F_B_ICE_Thres	F_B_ICE_Tol	F_10_Spon_NPS	F_10_CPT_Thres	F_10_CPT_Tol	F_10_ICE_Thres	F_10_ICE_Tol	F_55_Spon_NPS	F_55_CPT_Thres	F_55_CPT_Tol	F_55_ICE_Thres	F_55_ICE_Tol	F_100_Spon_NPS	F_100_CPT_Thres	F_100_CPT_Tol	F_100_ICE_Thres	F_100_ICE_Tol
1	2	59	18	70		70	4	9	21	167	50	2	7	39	180	45	3	7	33	128	50	3	8	36	140
2	2	23	24	60		40	10	180	39	180	0	12	180	35	180	0	11	180	47	180	0	10	180	48	180
6	2	45	6	90		70	7	15	10	180	30					25	5	10	22	150	20	9	21	180	180
9	2	56	60	20		20	8	35	24	180	0	6	24	25	180	1	6	23	14	180	25	7	27	16	180
12	1	50	96	70		80	8	13			50	8	14			50	8	14			40	8	13
11	1	30	120	55		100	5	12	8	70	90	8	15	9	70	80	4	19	20	80	80	8	16	43	120
14	1	47		90		90	4	10	10	59	80	4	7	19	113	75	4	7	27	157	75	3	8	65	151
17	1	62	8			100	1	24	10	180	100	2	25	12	180	15	2	24	14	180	10	1	32	42	180
18	2	72	36	70		20	8	14	16	55	20	9	17	42	180	20	8	15	45	180	10	7	14	60	180
19	1	60	18	80		40	8	41	15	180	20	9	24	17	180	20	8	180	29	180	10	12	180	27	180
20	2	78	66	50		50	4	15	10	45	25	4	10	11	43	30	3	10	13	41	40	4	11	27	180
21	1	56	36	70		40	18	62	25	62	30	19	65	31	160	60	14	47	27	90	30	15	38	31	89
22	1	62	204	55		40	42	180	60	180	40	42	105	42	180	35	29	90	43	180	30	45	180	83	180
23	1	61	24	75		60	7	20	6	8	60	5	22	7	10	60	7	10	8	10	60	5	13	5	10
24	2	43	156	70		40	15	32	17	34	10	13	29	8	26	15	19	36	13	43	10	16	31	7	36
25	2	65	36	70		50	10	18	10	15	45	10	21	10	15	25	6	11	10	15	35	7	19	10	13
27	1	65	180	80		50	50	180	180	180	45	51	180	180	180	0	52	180	180	180	0	42	180	180	180
28	1	68	72	55		50	8	29	15	68	20	9	25	17	34	20	8	23	21	56	20	10	30	29	80
29	1	78	84	70		70	11	20	3	155	60	13	21	10	59	60	9	16	19	57	55	7	12	30	57
30	2	58	6	50		30	30	105	11	95	20	17	119	11	77	40	22	140	12	65	30	22	124	24	61
31	1	77	12	80		80	7	33	10	108	90	9	45	15	74	80	8	20	5	24	80	6	50	16	54
32	2	61		80		80	8	20	9	24	30	11	23	9	17	60	10	23	12	18	0	9	20	9	16
33	2	66	36	70		40	15	58	29	180	40	10	66	17	180	10	30	94	180	180	0	45	180	180	180
34	1	58	240	80		70	12	30	30	84	70	11	20	16	39	70	10	25	11	58	70	9	22	15	57
35	1	51	36	70		70	7	15	10	34	70	8	19	10	28	65	10	20	11	45	60	8	20	12	47
36	2	60		70		80	17	60	74	180	20	17	49	62	180	20	18	44	46	180	0	29	65	95	180
37	1	37	12	70		50	9	16	14	42	50	4	9	9	27	60	4	10	6	17	50	5	10	5	19
38	2	67	12	70		60	10	58	24	148	40	12	52	19	160	40	10	47	23	150	40	12	58	38	180
39	2	50	36	70		70	10	40	80	180	60	10	37	45	180	50	8	41	170	180	35	7	37	109	180
40	2	57	4	60		60	9	24	17	73	20	7	22	17	64	30	9	22	22	67	30	10	26	18	47
41	1	30	15	80		80	5	10	8	22	80	4	9	7	14	80	5	8	5	13	70	5	10	7	15
42	1	50	15	70		90	5	10	9	27	90	7	12	22	50	75	6	12	13	27	75	6	13	17	32
43	1	48	24	70		65	8	24	13	42	65	8	22	15	39	55	9	25	16	8	55	9	25	13	44
44	1	53	36	70		60	6	28	9	110	20	5	32	8	36	20	10	31	15	42	20	6	22	6	28
45	1	67	4	60		70	10	105	33	180	50	10	152	39	180	40	10	105	65	180	50	16	115	59	180

## Sheet: second session
		CCPT		ICE			CCPT		ICE			CCPT		ICE			CCPT		ICE
	S = second session					S = second session					S = second session					S = second session
	B = baseline					10 = min					55 = min					100 = min
subject_N	S_B_Spon_NPS	S_B_CPT_Thres	S_B_CPT_Tol	S_B_ICE_Thres	S_B_ICE_Tol	S_10_Spon_NPS	S_10_CPT_Thres	S_10_CPT_Tol	S_10_ICE_Thres	S_10_ICE_Tol	S_55_Spon_NPS	S_55_CPT_Thres	S_55_CPT_Tol	S_55_ICE_Thres	S_55_ICE_Tol	S_100_Spon_NPS	S_100_CPT_Thres	S_100_CPT_Tol	S_100_ICE_Thres	S_100_ICE_Tol
1	30	6	10	35	140	30	5	10	24	110	30	6	10	31	130	35	5	9.5	27	100
2	50	12	180	21	180	0	10	180	38	180	0	11	180	50	180	0	17	180	52	180
6	75	7	15	30	180	60	5	11	7	180	60	5	12	21	180	60	7	12	5	180
9	45	7	22	15	180	30	6	24	22	180	40	8	21	15	180	30	7	19	18	180
12	80	7	12	70	180	80	5	7			0	8	13			0	10	16
11	55	7	20	7	100	90	5	15	180		55	7	20	14	110	75	7	15	20	100
14	90	2	7	40	118	90			55	130		5	9	70	180		5	10	60	180
17	20	1	36	8	180	0	2	73	15	180	0	2	39	15	180	10	2	36	12	180
18	50	6	19	38	180	0	6	14	40	180	0	7	17	50	180	0	6	26	70	180
19	40	11	180	20	180	30	14	180	40	180	30	16	180	40	180	30	18	180	90	180
20	60	5	10	16	180	40	5	10	17	180	15	5	11	50	180	30	4	13	100	180
21	40	11	46	19	88	40	22	65	17	48	30	17	39	14	40	40	18	64	23	60
22	40	82	180	30	180	40			40	180	0	75	180		180	0	180	180	180	180
23	80	4	9	3	6	80	3	10	5	10	80	4	12	6	9	60	4	14	7	12
24	65	10	23	10	32	40	12	25	20	36	30	13	22	19	37	20	14	22	15	35
25	85	9	19	6	7	0	15	34	15	20	20	14	35	10	14	20	12	33	10	20
27	0	25	120	108	180	0	21	46	140	180		11	33	122	180	0	29	180	180	180
28	20	11	24	15	40	20	10	23	18	46	30	10	22	20	88	30	10	19	40	68
29	60	6	11	35	56	60	4	9	10	31	60	6	12	21	38	50	7	14	12	32
30	15	36	125	18	180	15	32	135	14	150	10	20	145	28	180	0	33	180	26	160
31	90	11	51	34	77	80					50	15	53	16	150	50	12	120	39	180
32	80	9	18	6	15	80	7	16	6	14	80	10	19	7	16	60	15	30	15	26
33	10	11	105	19	180	10	14	120	32	180	10	15	101	29	180	10	15	128	30	180
34	50	3	12	10	27	50	3	14	7	14	50	6	18	14	43	30	7	22	10	40
35	70	7	20	15	41	65	7	19	9	27	65	6	21	7	33	65	7	21	13	40
36	80	18	53	19	180	0	25	63	180	180	0	27	58	180	180	0	27	57	180	180
37	70	5	12	78	149	70	6	9	19	29	70	6	13	31	84	60	6	14	17	45
38	40	8	35	13	127	50	9	34	18	104	50	7	32	14	128	40	7	42	14	107
39	50	8	39	28	159	50	8	30	15	114	60	5	32	15	72	60	5	32	18	157
40	55	10	25	23	55	40	7	25	29	140	40	6	25	25	69	30	10	37	23	109
41	80	5	11	8	17	60	5	10	7	17	40	5	10	9	17	50	5	9	6	13
42	90	8	17	16	43	70	6	15	11	35	80	8	16	10	33	65	7	21	17	51
43	60	5	17	11	25	50	7	19	7	28	30	9	24	16	31	20	10	27	21	68
44	70	4	44	8	25	10	9	95	7	29	20	9	85	10	95	20	10	180	17	110
45	80	12	121	41	180	65	20	120	60	180	60	19	95	47	180	40	16	92	45	180
מקום בדיקה
CPT_temp
S_B_SLR_AN
S_B_SLR_P60
S_B_SLR_TOL60
S_B_SLR_NPS
S_B_AL_Thrsh
S_B_AL_Tol
S_B_AL_Tol_NPS
S_B_AL_Tol_T_P
S_B_AL_Tol_T_S
S_B_AL_Tol_T_NPS
S_B_P_C_Thres
S_B_P_H_Thres
S_B_CPT_Thres
S_B_CPT_Tol
S_B_CPT_NPS15
S_B_CPT_NPS25
S_B_CPT_NPS35
S_B_CPT_NPS45
S_B_CPT_NPS55
S_B_CPT_NPS65
S_B_CPT_NPS75
S_B_CPT_NPS85
S_B_CPT_NPS95
S_B_CPT_NPS105
S_B_CPT_NPS115
S_B_CPT_NPS125
S_B_CPT_NPS135
S_B_CPT_NPS145
S_B_CPT_NPS155
S_B_CPT_NPS165
S_B_CPT_NPS175
S_B_CPT_NPS
S_B_ICE_Thres
S_B_ICE_Tol
S_B_ICE_NPS10
S_B_ICE_NPS20
S_B_ICE_NPS30
S_B_ICE_NPS40
S_B_ICE_NPS50
S_B_ICE_NPS60
S_B_ICE_NPS70
S_B_ICE_NPS80
S_B_ICE_NPS90
S_B_ICE_NPS100
S_B_ICE_NPS110
S_B_ICE_NPS120
S_B_ICE_NPS130
S_B_ICE_NPS140
S_B_ICE_NPS150
S_B_ICE_NPS160
S_B_ICE_NPS170
S_B_ICE_NPS180
S_B_ICE_NPS
S_B_NP_C_Thres
S_B_NP_H_Thres
S_10_Spon_NPS
S_10_Spon_unple
S_10_SLR_AN
S_10_SLR_P60
S_10_SLR_TOL60
S_10_SLR_NPS
S_10_AL_Thrsh
S_10_AL_Tol
S_10_AL_Tol_NPS
S_10_AL_Tol_T_P
S_10_AL_Tol_T_S
S_10_AL_Tol_T_NPS
S_10_P_C_Thres
S_10_P_H_Thres
S_10_CPT_Thres
S_10_CPT_Tol
S_10_CPT_NPS15
S_10_CPT_NPS25
S_10_CPT_NPS35
S_10_CPT_NPS45
S_10_CPT_NPS55
S_10_CPT_NPS65
S_10_CPT_NPS75
S_10_CPT_NPS85
S_10_CPT_NPS95
S_10_CPT_NPS105
S_10_CPT_NPS115
S_10_CPT_NPS125
S_10_CPT_NPS135
S_10_CPT_NPS145
S_10_CPT_NPS155
S_10_CPT_NPS165
S_10_CPT_NPS175
S_10_CPT_NPS
S_10_ICE_Thres
S_10_ICE_Tol
S_10_ICE_NPS10
S_10_ICE_NPS20
S_10_ICE_NPS30
S_10_ICE_NPS40
S_10_ICE_NPS50
S_10_ICE_NPS60
S_10_ICE_NPS70
S_10_ICE_NPS80
S_10_ICE_NPS90
S_10_ICE_NPS100
S_10_ICE_NPS110
S_10_ICE_NPS120
S_10_ICE_NPS130
S_10_ICE_NPS140
S_10_ICE_NPS150
S_10_ICE_NPS160
S_10_ICE_NPS170
S_10_ICE_NPS180
S_10_ICE_NPS
S_10_NP_C_Thres
S_10_NP_H_Thres
S_55_Spon_NPS
S_55_Spon_unple
S_55_SLR_AN
S_55_SLR_P60
S_55_SLR_TOL60
S_55_SLR_NPS
S_55_AL_Thrsh
S_55_AL_Tol
S_55_AL_Tol_NPS
S_55_AL_Tol_T_P
S_55_AL_Tol_T_S
S_55_AL_Tol_T_NPS
S_55_P_C_Thres
S_55_P_H_Thres
S_55_CPT_Thres
S_55_CPT_Tol
S_55_CPT_NPS15
S_55_CPT_NPS25
S_55_CPT_NPS35
S_55_CPT_NPS45
S_55_CPT_NPS55
S_55_CPT_NPS65
S_55_CPT_NPS75
S_55_CPT_NPS85
S_55_CPT_NPS95
S_55_CPT_NPS105
S_55_CPT_NPS115
S_55_CPT_NPS125
S_55_CPT_NPS135
S_55_CPT_NPS145
S_55_CPT_NPS155
S_55_CPT_NPS165
S_55_CPT_NPS175
S_55_CPT_NPS
S_55_ICE_Thres
S_55_ICE_Tol
S_55_ICE_NPS10
S_55_ICE_NPS20
S_55_ICE_NPS30
S_55_ICE_NPS40
S_55_ICE_NPS50
S_55_ICE_NPS60
S_55_ICE_NPS70
S_55_ICE_NPS80
S_55_ICE_NPS90
S_55_ICE_NPS100
S_55_ICE_NPS110
S_55_ICE_NPS120
S_55_ICE_NPS130
S_55_ICE_NPS140
S_55_ICE_NPS150
S_55_ICE_NPS160
S_55_ICE_NPS170
S_55_ICE_NPS180
S_55_ICE_NPS
S_55_NP_C_Thres
S_55_NP_H_Thres
S_100_Spon_NPS
S_100_Spon_unple
S_100_SLR_AN
S_100_SLR_P60
S_100_SLR_TOL60
S_100_SLR_NPS
S_100_AL_Thrsh
S_100_AL_Tol
S_100_AL_Tol_NPS
S_100_AL_Tol_T_P
S_100_AL_Tol_T_S
S_100_AL_Tol_T_NPS
S_100_P_C_Thres
S_100_P_H_Thres
S_100_CPT_Thres
S_100_CPT_Tol
S_100_CPT_NPS15
S_100_CPT_NPS25
S_100_CPT_NPS35
S_100_CPT_NPS45
S_100_CPT_NPS55
S_100_CPT_NPS65
S_100_CPT_NPS75
S_100_CPT_NPS85
S_100_CPT_NPS95
S_100_CPT_NPS105
S_100_CPT_NPS115
S_100_CPT_NPS125
S_100_CPT_NPS135
S_100_CPT_NPS145
S_100_CPT_NPS155
S_100_CPT_NPS165
S_100_CPT_NPS175
S_100_CPT_NPS
S_100_ICE_Thres
S_100_ICE_Tol
S_100_ICE_NPS10
S_100_ICE_NPS20
S_100_ICE_NPS30
S_100_ICE_NPS40
S_100_ICE_NPS50
S_100_ICE_NPS60
S_100_ICE_NPS70
S_100_ICE_NPS80
S_100_ICE_NPS90
S_100_ICE_NPS100
S_100_ICE_NPS110
S_100_ICE_NPS120
S_100_ICE_NPS130
S_100_ICE_NPS140
S_100_ICE_NPS150
S_100_ICE_NPS160
S_100_ICE_NPS170
S_100_ICE_NPS180
S_100_ICE_NPS
S_100_NP_C_Thres
S_100_NP_H_Thres
